# Supplementary material for: Nutritional Characterization of Strychnos madagascariensis Fruit Flour Produced by Mozambican Communities and Evaluation of Its Contribution to Nutrient Adequacy
Source: Foods. 2022 Feb 21;11(4):616. doi: 10.3390/foods11040616 (PMC8870968; doi:10.3390/foods11040616)
Supplement: Supplementary file 1 [file foods-11-00616-s001.zip]

Archive with 1 entries (1 files):
- foods-1602577-supplementary.pdf
